# Supplementary material for: A description of novel variants and review of phenotypic spectrum in UBA5-related early epileptic encephalopathy
Source: Cold Spring Harb Mol Case Stud. 2021 Jun;7(3):a005827. doi: 10.1101/mcs.a005827 (PMC8208045; doi:10.1101/mcs.a005827)
Supplement: Supplemental Material [file supp_mcs.a005827_Supplemental_Table_S1.xlsx]

## Sheet: Sheet1
	EIEE-44 phenotype		Current					Low et al. (2019)	Mignon-Ravix et al. (2018)	Diada et al. (2018)	Arnadottir et al. (2017)		Colin et al. (2016)					Muona et al. (2016)
			Pt 1	Pt 2	Pt 3	Pt 4	Pt 5				II-2	II-3	A-1	A-2	B	C	D	A-4	A-6	B-3	B-5	B-8	B-10	C-4	D-3	E-3
		Age, sex	F, 8y	F, 7y	M, 19y	F, 16y	F, 7y	F, 3.6y	M, d.16d	M, ~7y	F, ~13y	F, ~11y	M, 5y	M, 4y	F, 2.5y	F, 6y	F, 6y	M, d. 5y	F, 3y	F, 42y	M, d. 16 y	M, d. 21y	M, d. 12y	M, 16y	F, 6y	M, 10y
		Ethnicities	French, Italian, Irish, Native American/ French, Irish, German, Polish, Italian	German, Italian /Irish, German	U/ U		Irish, English, ?Spanish/ English, Scottish, ?Irish ?German	U	U (parents consanguineous)	Japanese	Icelandic/ White non-Hispanic		French		American	German	Kuwaiti	Finnish		Finnish				White British	Northern Irish/ Romanian	Finish
		Mutation	A371T / C303R	A371T / R188*	A371T / L254P		A371T/C303R	D389G / deletion	Y53F / Y53F	UBA5 del / R72C	A371T / A228=		A371T / Q302*		A371T / K324Nfd*14	V260M / D389Y	M57V / G168E	A371T / R55H		A371T / Y258*				A371T / R188*	A371T / R61*	A371T / R188*
		Hypotonia	+	+	+	+	+	-	+	-	+	+	+	+	+	+	+	+	+	+	+	+	+	U	+	+
		Hypertonia/spasticity	+	+	+	+	+	+	U	+	U	U	+	+	-	-	+	+	+	+	+	+	+	U	+	+
		Movement disorder	+ (dystonia)	+ (dystonia, chorea)	+ (ataxia)	+ (dystonia)	+ (dystonia, non-epileptic myoclonus)	+	U	U	+	+	+	+/-	-	+	+	+	+	+	+	+	+	U	+	+
		Seizures, EEGs	Infancy - frequent spikes & polyspikes, background slowing & disorganization 3 & 4.5y - multifocal epileptiform discharges without clear clinical correlate 5.75y - onset of clinical seizures 6.6y - GTC, generalized spike & polyspike activity, multifocal spikes & polyspkes, moderate generalized slowing	5y3mo - onset of epidodes concerning for seizures (body arching, arm raising, facial contortion), EEG - episodes not captured, photoparoxysmal response in the form of bilateral occipital sharp waves with bilateral synchrony	Generalized atonic, tonic, & tonic-clonic seizures, diffuse slowing	IS onset 7mo Most recent EEG - focal onset seizures with motor onset, non-motor onset, and focal to bilateral tonic-clonic seizures	Generalized myoclonic seizures, photosensitive epilepsy	IS (H), tonic, ? myoclonic	Myoclonic (supression-burst pattern)	IS (H), focal motor seizures	IS (modified H)	IS	IS (H), GTC	IS, generalized myoclonic	IS (H)	No seizures. Normal awake EEG but spikes & sharp waves present on awakening.	No seizures. Severe slowing of background activity, some epileptiform discharges over central & frontal areas.	IS, myoclonic	IS, myoclonic	Myoclonic	Motor, myoclonic	IS	IS, motor	IS (H)	No seizures	Hypomotor
		EEG abnormalities	+	U	+	+	+	+	+	+	+	+	+	+	+	-	-	+	+	+	+	+	+	+	U	+
		Seizures	+	+	+ (GTC, tonic, absence)	+ (IS, GTC, MC, myotonic-atonic, absence)	+ (MC)	+ (IS, spasms, tonic,?MCS)	+	+	+ (IS)	+ (IS)	+ (IS)	+ (IS)	+	-	-	+ (IS, MC)	+ (IS, MC)	+ (MC)	+ (M, MC)	+ (IS)	+ (M, IS)	+ (IS)	-	+ (HM)
		Severe GDD/ID	+ (non-verbal, non-ambulatory)	+ (non-verbal, non-ambulatory, cognition & receptive language = relative strengths)	+ (non-verbal, non-ambulatory)	+ (non-verbal, non-ambulatory)	+ (non-verbal, non-ambulatory, cognition & receptive language & non-verbal communication = strengths)	+	U	+	+	+	+	+	+	+	+	+	+	+	+	+	+	+	+	+
		MRI abnormalities	5mo – nl 14mo, 22mo & 4.65y – slightly prominent CSF spaces, slightly thin CC, diminutive thalami, vertically-oriented hippocampus, abnormal WM pattern***	10 & 30mo – L hippocampal head mildly sm than R, slightly thin CC, abnormal WM pattern***	1y – nl 2y – prom vascular v. leptomeningeal enhancement 8y - nl 15y – frontal WM VL, abnormal WM pattern***	12y - diminutive thalami, abnormal WM pattern***	6y - diminutive thalami, many dilated perivascular spaces	DM, cerebellar VL	U	Severe cerebral & cerebellar atrophy	12y – mild cerebral atrophy, wide sulci	10y – mild cerebral atrophy, wide sulci	Thin CC, SI subcortical WM	Widening of sylvian fisures	DM, thin CC	Mild cerebellar hypoplasia, WM SI	Severe cortical atrophy, thin CC, cerebellar atrophy	7 mo – DM 5y – thalamic/ cerebellar atrophy, SI periventricular	3 mo – nl 6 mo – DM, WM VL, T2 SI in thalami	19y – mild cortical & central atrophy	U	U	4y – mild cortical and central atrophy, SI periventricularly	8 mo – non specific sm brain	3y 4mo – slight cerebellum VL	DM, frontal subcortical SI (left)
		Visual impairment	+ (CVI)	-	-	+ (astigmatism, myopia)	+ (CVI abnl VEP)	U	U	U	+	+	+	+	+	+	+	+	+	U (follows, squints)	U (follows, squints)	U (follows, squints)	U (follows, squints)	U	U (intermittent squint)	U (partially follows, intermittent squint, abnl VEP)
		Microcephaly	- Birth - 34.0 cm (-1 SD) 4.6y - 49.4 cm (48%ile)	+ Birth - unavailable 2.5y - 45cm (-2.0 SD) 4.0y - 46.5 cm (-2.0 SD)	+ No measurements available, reportedly normal at birth & subsequently microcephalic	+ No measurements available, reportedly normal at birth & subsequently microcephalic	+ Birth - 35 cm (0.18 SD) 7y - 48cm (-2.8 SD)	+	-	+	+	+	+	+	+	+	+	+	+	+	+	U	+	+	+	+
		Failure to thrive	+ Birth weight - 3.92kg (0.56 SD) Birth length - 53.3 cm (1.0 SD) 4.6y weight -14.7 kg (-1.17 SD) 4.6y length - 93.8 cm (-2.4 SD) 5.3y weight - 13.6 kg (-2.4 SD) 6.7y weight - 15.47 kg (-2.5 SD)	+ Birth weight - 3.32 kg (0.17 SD) Birth length - 46.99 cm (-0.56 SD) 2.5y weight - 8.85 kg (-3.4 SD) 2.5y length - 79.5 cm (-2.9 SD) 4.0y weight - 10.26 kg (-3.4 SD) 4.0y length - 85.9 cm (-3.5 SD) 7.0y weight - 13.2 kg (-3.5 SD) 7.0y length - 95 cm (-5.0 SD)	+ Birth weight - 4.11 kg (0.19 SD) Birth length - 54.6 cm (0.74 SD)	+ Birth weight - 2.892 kg (-1.14 SD) Birth length - 50.1 cm (0.32 SD)	- Birth weight - 3.43 kg (0.06 SD) Birth length - 51 cm (0.67 SD) 7y weight - 19.2 kg (-1.19 SD) 7y length - 112 cm (-2.8 SD)	-	U	+	+	+	+	+	+	+	+	-	-	+	+	+	+	U	+	+
		Other	GER, PFO, mild MF, mild hirsuitism	Telecanthus, leg length discrepancy				CSF folate low		MF, tapering fingers	mild hypertelorism & slightly upturned nose	mild hypertelorism & slightly upturned nose						DF, GER	GER					DF, MF, GER		Acetabular dysplasia (R), GER
	Lethal congenital neuropathy & cerebellar ataxia phenotypes		Cabrera-Serrano et al. (2020)					Duan et al. (2016)
			IV:9	V:2	V:4	V:7	V:8	II:2	II:3
		Age, sex	M, d. 3w	M, d. 8w	F, d. 9w	F, d. 16w	F, d. 10w	F, 40y	M, 36y
		Ethnicities	Lebanese (parents consanguineous)					Chinese	Chinese
		Mutation	R11W/R11W					K310E / R246*
		Hypotonia	+	+	+	+	+	-	-
		Hypertonia/spasticity	-	-	-	-	-	-	+
		Movement disorder	U	U	U	U	U	+	+
		Seizures, EEGs	No seizures	No seizures	No seizures. EEG normal.	No seizures	No seizures	No seizures	No seizures
		EEG abnormalities	U	U	U	U	U	U	U
		Seizures	-	-	-	-	-	-	-
		Severe GDD/ID	U	U	U	U	U	-	-
		MRI abnormalities	U	3w – nl	U	2m (corrected age 2wk) – normal	U	Severe cerebellar atrophy	Mild cerebellar atrophy
		Visual impairment	U	U	U	U	U	+ (cataracts, nystagmus)	+ (cataracts, nystagmus)
		Microcephaly	U	U	U	U	U	U	U
		Failure to thrive	U	U	U	U	U	+**	+**
		Other	Tongue fasciculations, progressive limb weakness & resp insufficiency	Soft cry, foot deformities, ankle/knee contractures, areflexia, progressive limb weakness, NCS & EMG (6w) abnl, progressive resp insufficiency	Soft cry, foot deformities, ankle/knee contractures, areflexia, tongue fasciculations, progressive limb weakness, facial weakness, progressive resp insufficiency	Soft cry, foot deformities, ankle/knee contractures, areflexia, tongue fasciculations, progressive limb weakness, NCS (2m) abnl, progressive resp insufficiency	Soft cry, foot deformities, ankle/knee contractures, areflexia, progressive limb weakness, facial weakness, EMG ( 6 & 8w) abnl, progressive resp insufficiency	gait & limb ataxia, dysarthria, speech difficulties	gait & limb ataxia, dysarthria, speech difficulties, peripheral neuropathy
		KEY:
		abnl - abnormal		** Markedly delayed growth in childhood but acheieved normal size by adulthood
		CC - corpus callosum		***bifrontal and biparietal confluent relatively increased signal on T2 weighted images that results in accentuated consipicuity of the normally myelinated subcortical U-fibers
		CVI - cortical visual impairment
		DM - delayed myelination
		GER - reflux
		GTC - generalized tonic clonic seizures
		IS - infantile spasms
		H - hypsarrhythmia
		MF - myopathic facies
		nl - normal
		PFO - patent foramen ovale
		SI - signal increase
		U - unknown
		VL - volume loss
		WM - white matter
