# Supplementary material for: A description of novel variants and review of phenotypic spectrum in UBA5-related early epileptic encephalopathy
Source: Cold Spring Harb Mol Case Stud. 2021 Jun;7(3):a005827. doi: 10.1101/mcs.a005827 (PMC8208045; doi:10.1101/mcs.a005827)
Supplement: Supplemental Material [file supp_mcs.a005827_Supplemental_Table_S2.xlsx]

## Sheet: Sheet1
		Variant Details							Population Frequency	In Silico Predictions			Functional Data			Families	References for Functional Data
		g.	c.	p.	Type	Location	ClinVar Allele ID	dbSNP ID	gnomAD v.2 (allele frequency)	CADD	SIFT	PolyPhen-2	E1 Activity†	E2 Activity‡	Other
	EIEE44 Phenotype	Chr3:g.132379539A>T	c.158A>T	p.Tyr53Phe	Missense	exon 1	N/A	N/A	Absent	24.1	Damaging	Benign	Significantly reduced (***) - 3.4% of WT	Significantly reduced (***) - 6.8% of WT	N/A	Mignon-Ravix	Mignon-Ravix et al. (2018), personal communication with E. Liebau (2020)
		Chr3:g.132384669G>A	c.164G>A	p.Arg55His	Missense	exon 2	260378	rs774318611	Absent	33	Damaging	Probably damaging	Significantly reduced (*)	Significantly reduced (**)	Facilitates skipping of exon 2, ~30% reduction in mRNA from patient fibroblasts, NMD (2nd variant is A371T)	Muona A	Muona et al. (2016)
		Chr3:g.132384674A>G	c.169A>G	p.Met57Val	Missense	exon 2	260387	rs532178791	9.206e-05	25.3	Damaging	Possibly damaging	Significantly reduced (**), signfificantly reduced (***) - 11.0% of WT	Significantly reduced (*), significnatly reduced (***, 22.6% of WT)	N/A	Colin D	Colin et al. (2016), Mignon-Ravix et al. (2018), personal communication with E. Liebau (2020)
		Chr3:g.132384834C>T	c.214C>T	p.Arg72Cys	Missense	exon 3	N/A	rs778957097	3.893e-05	33	Damaging	Probably damaging	N/A	N/A	N/A	Daida	N/A
		Chr3:g.132389817G>A	c.503G>A	p.Gly168Glu	Missense	exon 6	260386	rs886039761	Absent	28	Damaging	Probably damaging	Absent (***)	Absent (***)	N/A	Colin D	Colin et al. (2016)
		Chr3:g.132390970T>C	c.761T>C	p.Leu254Pro	Missense	exon 8	pending	N/A	Absent	31	Damaging	Probably damaging	Significantly reduced (**)	Significantly reduced (**)	N/A	Current C	Current
		Chr3:g.132390987G>A	c.788G>A	p.Val260Met	Missense	exon 8	260384	rs886039759	3.985e-06	29.9	Damaging	Possibly damaging	Significantly reduced (***)	Significantly reduced (***)	N/A	Colin C	Colin et al. (2016)
		Chr3:g.132394186T>C	c.907T>C	p.Cys303Arg	Missense	exon 9	513414	rs1553770577	Absent	29.3	Damaging	Probably damaging	Significantly reduced (**)	Signfiicantly reduced (**)	N/A	Current A & D	Current
		Chr3:g.132394747G>A	c.1111G>A	p.Ala371Thr	Missense	exon 11	260377	rs114925667	0.001882	27.6	Damaging	Probably damaging	Slightly reduced (not significant)	Significantly reduced (**)x2, significantly reduced (*)	N/A	Current A, B, C & D, Muona A, B, C, D & E, Colin A & B, Arnadottir	Muona et al. (2016), Colin et al. (2016), Current
		Chr3:g.132395320G>T	c.1165G>T	p.Asp389Tyr	Missense	exon 12	260385	rs886039760	Absent	28.6	Damaging	Possibly damaging	Slightly reduced (not significant)	Slightly reduced (not significant)	N/A	Colin C	Colin et al. (2016)
		Chr3:g.132395321A>G	c.1166A>G	p.Asp389Gly	Missense	exon 12	N/A	rs1444935120	4.024e-06	23.4	Tolerated	Benign	N/A	N/A	N/A	Low	N/A
		Chr3:g.132390725G>A	c.684G>A	p.Ala228=	Synonymous	exon 7	481675	rs1313071575	4.013e-06	23.1	Tolerated	N/A	N/A	N/A	None, but predict disruption of donor splice site of exon 7	Arnadottir	N/A
		Chr3:g.132384686C>T	c.181C>T	p.Arg61Ter	Nonsense	exon 2	260380	rs886039756	Absent	40	Damaging	N/A	N/A	N/A	N/A	Muona D	N/A
		Chr3:g.132389876C>T	c.562C>T	p.Arg188Ter	Nonsense	exon 6	260381	rs374052333	Absent	38	Damaging	N/A	N/A	N/A	N/A	Current B, Muona C & E	N/A
		Chr3:g.132394134C>A	c.855C>A	p.Tyr285Ter	Nonsense	exon 9	260379	rs745968949	Absent	36	Damaging	N/A	N/A	N/A	~50% reduction in mRNA from patient fibroblasts, NMD (2nd variant is A371T)	Muona B	Muona et al. (2016)
		Chr3:g.132394183C>T	c.904C>T	p.Gln302Ter	Nonsense	exon 9	260382	rs886039757	Absent	40	Damaging	N/A	Absent (***)	Absent (***)	N/A	Colin A	Colin et al. (2016)
		Chr3:g.132394471_132394472insC	c.971_972insC	p.Lys324fs	Frameshift	exon 10	265751	rs886039758	Absent	N/A	N/A	N/A	Significantly reduced (***)	Absent (***)	N/A	Colin B	Colin et al. (2016)
		Chr3:g.129762317- 132948291x1 (3.2 Mb)	N/A	UBA5 deletion	Whole gene deletion	N/A	N/A	N/A	Absent	N/A	N/A	N/A	N/A	N/A	N/A	Daida	N/A
		Chr3:g.131,875,931-132,472,766x1 (597 Kb)	N/A	UBA5 deletion	Whole gene deletion	N/A	N/A	N/A	Absent	N/A	N/A	N/A	N/A	N/A	N/A	Low	N/A
	Other Phenotypes	Chr3:g.132379412C>T	c.31C>T	p.Arg11Trp	Missense	exon 1	N/A	rs771295288	Absent	32	Damaging (low confidence)	Possibly damaging	Significantly reduced (*)	N/A	Reduced UBA5 protein abundance compared to WT.	Cabrera-Serrano	Cabrera-Serrano et al. (2020)
		Chr3:g.132394207A>G	c.760A>G	p.Lys310Glu	Missense	exon 9	260389	rs886039762	Absent	21.9	Tolerated	Benign	Not significantly reduced	N/A	Degraded through autophagy (like WT) Localized mainly to cytoplasm (like WT) Less stable than WT but more more stable than R246X	Duan	Duan et al. (2016)
		Chr3:g.132390945C>T	c.736C>T	p.Arg246Ter	Nonsense	exon 8	260388	rs540839115	1.991e-05	37	Damaging	N/A	Absent (failed to activate UFM1)	N/A	Degraded through ubiquitin-proteosome pathway (unlike WT) Mainly located in nucleus (unlike WT) Dramatically reduced 1/2 life (<30 min, WT >36hr)	Duan	Duan et al. (2016)
		GRCh37		†E1 activity	UBA5 binds to and activates mature UFM1
		NM_024818.4		‡E2 activity	Activated UFM1 binds to UFC1, UBA5 mediates
		*p<0.05		Current families:
		**p<0.01		A	Patient 1
		***p<0.001		B	Patient 2
				C	Patients 3 & 4
				D	Paitent 5
