# Supplementary material for: A description of novel variants and review of phenotypic spectrum in UBA5-related early epileptic encephalopathy
Source: Cold Spring Harb Mol Case Stud. 2021 Jun;7(3):a005827. doi: 10.1101/mcs.a005827 (PMC8208045; doi:10.1101/mcs.a005827)
Supplement: Supplemental Material [file supp_mcs.a005827_Supplemental_Table_S3.xlsx]

## Sheet: Sheet1
		Patient	Mother	Father	Sibling
	Patient 1	144X	138X	127X	N/A
	Patient 2	43.49X	50.44X	45.16X	41.69X
	Patients 3 & 4	Data unavailable	Data unavailable	Data unavailable	Data unavailable
	Patient 5	192X	165X	177X	N/A
